# Supplementary material for: Cascade of neural processing orchestrates cognitive control in human frontal cortex
Source: eLife. 2016 Feb 18;5:e12352. doi: 10.7554/eLife.12352 (PMC4811762; doi:10.7554/eLife.12352)
Supplement: Figure 3—source data 1. — DOI: http://dx.doi.org/10.7554/eLife.12352.011 [file elife-12352-fig3-data1.zip]

Archive with 1 entries (1 files):
- Figure3_sourcedata_1.mat
